# Supplementary material for: Association of Cardiac and Pulmonary CT Imaging Features with Respiratory Side Effects After Whole-Breast Radiotherapy
Source: Cancers (Basel). 2026 May 25;18(11):1727. doi: 10.3390/cancers18111727 (PMC13255829; doi:10.3390/cancers18111727)
Supplement: Supplementary file 1 [file cancers-18-01727-s001.zip]

Archive with 1 entries (1 files):
- cancers-4321707-supplementary.pdf
